# Supplementary material for: Eye-Tracking and Borderline Personality Disorder: A Systematic Review
Source: Brain Sci. 2026 Jul 1;16(7):712. doi: 10.3390/brainsci16070712 (PMC13406454; doi:10.3390/brainsci16070712)
Supplement: Supplementary file 1 [file brainsci-16-00712-s001.zip]

Archive with 2 entries (2 files):
- Supplementary_Table_S1_PRISMA_Checklist-1.pdf
- Supplementary_Table_S2_Full_Appraisal-1.pdf
